# Supplementary material for: Mathematical and Live Meningococcal Models for Simple Sequence Repeat Dynamics – Coherent Predictions and Observations
Source: PLoS One. 2014 Jul 7;9(7):e101637. doi: 10.1371/journal.pone.0101637 (PMC4085013; doi:10.1371/journal.pone.0101637)
Supplement: Figure S4 — Mathematical modelling of different scenarios of selection. Allelic steady-state distributions shown for different values of death rate/mortality ds and dl as depicted in the first slide: without selection (case 1), selection ON (case 2) and OFF (case 3), tract length dependent death rate (case 4), and combinations of ON/OFF selection and tract length dependent death rate (case 5 and 6). Panels A–D in each case 1–6 illustrate the allelic steady-state distributions of tract lengths following comparable values of tract length dependent instability (α) and tract length independent instability (β). Where K = 100 and μ = 5. (ZIP) [file pone.0101637.s004.zip]

Archive with 10 entries (9 files):
- FigS4.tif
- __MACOSX/
- __MACOSX/._FigS4.tif
- FigureS4_case1.tiff
- __MACOSX/._FigureS4_case1.tiff
- FigureS4_case2.tif
- FigureS4_case3.tif
- FigureS4_case4.tif
- FigureS4_case5.tif
- FigureS4_case6.tif
